# Supplementary material for: Status of coral reefs in Antigua & Barbuda: using data to inform management
Source: PeerJ. 2020 Jun 1;8:e9236. doi: 10.7717/peerj.9236 (PMC7271886; doi:10.7717/peerj.9236)
Supplement: Supplemental Information 2 [file peerj-08-9236-s002.xlsx]

## Sheet: Key
	Code	Site code
	Site	Name of site
	Date	Date of survey
	Latitude	Latitude (in decimal degrees)
	Longitude	Longitude (in decimal degrees)
	Depth	Average depth of survey (meters)
	NT	Total number of transects
	LC	% Live Coral
	CCA	% Algae-Crustose
	TAS	% Algae-Turf-Sediment
	MA	% Algae-Macro-(mixed)

## Sheet: Benthic Data
	Code	Site	Date	Latitude	Longitude	Depth	NT	Coral	LCstd	CCA	Cstd	TAS	TASstd	MA	Mstd
	ABNPA01	Site 01 - NDNP	2019-01-18	17.0035	-61.832	6.1	6	5.51	2.67	3.8	6.1	53.86	27.48	19.8	9.9
	ABNPA03	Site 03 - NDNP	2019-01-18	17.0066	-61.8093	10.8	6	6.76	3.89	1.4	1.3	54.73	19.44	17.1	7.7
	ABNPA04	Site 04 - NDNP	2019-01-18	17.0072	-61.8056	9.6	6	6.17	3.6	2.5	2.3	60.67	17.37	14	4.1
	ABNPA05	Site 05 - NDNP	2019-01-21	17.0074	-61.7977	11.7	6	8	3.64	3.8	2.6	38.55	10.79	16.9	7
	ABNPA06	Site 06 - NDNP	2019-01-21	17.0083	-61.7935	11.9	6	3.34	2.42	3.2	3.1	61.66	17.46	22.2	12.9
	ABNPA07	Site 07 - NDNP	2019-01-21	17.0046	-61.7746	5.8	6	6.95	4.12	5.1	4.6	53.14	23.46	10.4	5.5
	ABNPA08	Site 08 - NDNP	2019-01-17	17.0017	-61.7748	9.8	6	3.67	2.73	2.7	2.9	59.08	12.58	18	5
	ABNPA09	Site 09 - NDNP	2019-01-16	17.0016	-61.7671	10.5	6	5.94	1.78	0.9	1.7	60.32	11.11	18	4.3
	ABNPA10	Site 10 - NDNP	2019-01-16	17.0037	-61.7638	7.1	6	5.62	3.22	0.7	0.9	61.54	13.72	21.1	3.7
	ABNPA11	Site 11 - NDNP	2019-01-16	17.0008	-61.7615	8.6	6	6.9	2.47	1.9	1.8	41.87	26.97	16.3	9.8
	ABNPA12	Site 12 - NDNP	2019-01-21	16.9984	-61.7562	10.8	6	7.83	3.86	8.6	8.3	13.49	6.61	6	3.9
	ABNPA13	Site 13 - NDNP	2019-01-17	17.0019	-61.7376	8.3	6	4.7	2.31	5.9	4.9	43.78	19.96	29.5	8.2
	ABNPA15	Site 15 - NDNP	2019-01-17	17.006	-61.7801	11	6	2.72	2.03	1.9	1.2	65.67	10.71	15.4	7.9
	ABNPA16	Site 16 - NDNP	2019-01-17	17.0017	-61.7402	9.6	6	4.74	3.72	2	2.9	59.78	11.05	23.3	4.8
	RDAB-01	Redonda 10m (RED_05)	2018-07-17	16.9344	-62.3488	7.4	6	16.71	5.09	11.8	5.99	9.31	10.28	5.6	4
	RDAB-02	Redonda 10m (RED_07)	2018-07-16	16.943	-62.3488	10.4	6	12.58	10.11	8.95	6.6	0	0	22.7	18.8
	RDAB-05	Redonda 10m (RED_06)	2018-07-17	16.9388	-62.3482	10.2	6	6.43	5.92	2.24	1.4	1.15	2.82	30.5	13.8
	RDAB-07	Redonda 10m site (new)	2018-07-16	16.945	-62.3481	14.1	6	2.2	4.35	3.69	2.71	2.11	2.61	27.8	10.2
	A01-01	Little Bird Backreef	2017-07-11	17.164	-61.7328	5	6	12.42	6.55	22.2	6.1	11.98	11.51	25.3	7.5
	A03-02	Kettle Bottom Shoal 4	2017-07-11	17.1811	-61.7553	8	6	21.18	8.14	9.3	4.4	15.9	10.84	21.7	6.9
	A03-02A	Great Bird Island West	2017-07-13	17.1468	-61.7282	5	6	11.74	9.16	5.3	6.2	30.5	16.17	25.9	7.4
	A04-02	Kettle Bottom Shoal 2	2017-07-11	17.1896	-61.7891	12	6	16.55	4.29	11.5	3.2	10.92	7.04	20.9	4.9
	A05-03	Green Island 2	2017-07-12	17.0648	-61.6671	6	7	10.71	4.19	10.4	9.8	5.43	8.2	36.4	12.2
	A08-01	Great Bird Island South	2017-07-12	17.1424	-61.7243	2	4	10.26	10.23	6.3	7.3	48.67	22.1	18.1	6.5
	A09-01	Windward Reef	2017-07-13	17.1203	-61.7092	6	8	4.76	3.11	4.1	3.8	18.06	13.15	43	7.4
	HG-01	Hell's Gate	2017-07-13	17.1391	-61.7209	5	6	8.37	2.94	11	11	11.2	12.26	32.2	5.8
